# Supplementary material for: The Photosynthesis and Respiration Efficiency of Callitriche cophocarpa Sendtn. Under the Stress of Hexavalent Chromium
Source: Int J Mol Sci. 2026 Apr 23;27(9):3769. doi: 10.3390/ijms27093769 (PMC13164116; doi:10.3390/ijms27093769)
Supplement: Supplementary file 1 [file ijms-27-03769-s001.zip]

Archive with 1 entries (1 files):
- ijms-4200306-supplementary.pdf
